# Supplementary material for: The impact of COVID-19 infection on musculoskeletal pain and its associating factors: a cross-sectional study
Source: Front Public Health. 2024 Aug 27;12:1422659. doi: 10.3389/fpubh.2024.1422659 (PMC11384986; doi:10.3389/fpubh.2024.1422659)
Supplement: Supplementary file 1 [file Data_Sheet_1.XLSX]

## Sheet: sheet1
Figure 1 A	Number of individuals with different types of MSP.
	Prevalence before COVID-19	Prevalence after COVID-19
Neck pain	393	409
Muscle pain	345	687
Back pain	403	532
Joint pain	332	450

## Sheet: Sheet3
Figure 1B	The severity of different types of MSP before and after COVID-19. (VAS score)
	Before COVID-19	SD	After COVID-19	SD
Neck pain	3.32242	1.51128	3.55206	1.82804
Muscle pain	3.29683	1.51689	3.70029	1.82666
Back pain	3.13268	1.63111	3.67844	1.8829
Joint pain	2.59644	1.60777	3.26096	1.71292

## Sheet: Sheet2
	Figure1 C	Comparison of the frequency of different types of MSP before and after COVID-19.
	Before COVID-19	SD	After COVID-19	SD
Neck pain	2.12091	0.559319	2.30993	0.657107
Muscle pain	2.14409	0.627872	2.31988	0.715197
Back pain	2.12285	0.70075	2.33829	0.744785
Joint pain	2.04451	0.649886	2.21272	0.646119
